# Supplementary material for: The Relation Between Post-Operative Surgical Site Infection and Time to Start Adjuvant Treatment in Ovarian and Uterine Cancers
Source: Curr Oncol. 2025 Aug 21;32(8):474. doi: 10.3390/curroncol32080474 (PMC12385515; doi:10.3390/curroncol32080474)
Supplement: Supplementary file 1 [file curroncol-32-00474-s001.zip]

Archive with 1 entries (1 files):
- curroncol-3735245-supplementary.pdf
